# Supplementary material for: High sensitivity-low cost detection of SARS-CoV-2 by two steps end point RT-PCR with agarose gel electrophoresis visualization
Source: Sci Rep. 2021 Nov 4;11:21658. doi: 10.1038/s41598-021-00900-8 (PMC8568942; doi:10.1038/s41598-021-00900-8)
Supplement: Supplementary file 1 — Supplementary Information 1. [file 41598_2021_900_MOESM1_ESM.xlsx]

## Sheet: Total samples (242)
n	ID	Ct (N1)	Ct (N2)	Ct (RP)	Viral Load	End Point N1	End Point N2	End Point RNasa P	End Point Result	Observation
					(RNA copies/µL)
1	997c	28,27	29,82	30,58	3,58x103	Positive	Positive	Positive	Positive	figure 1
2	1008c	28,11	29,54	28,98	4,06x103	Positive	Positive	Positive	Positive	figure 1
3	1009c	30,64	32,08	30,05	6,20x102	Positive	Positive	Positive	Positive	figure 1
4	943	32,41	36,46	31,43	6,80x101	Positive	Positive	Positive	Positive	figure 1
5	958	27,45	32,8	28,24	6,93x103	Positive	Positive	Positive	Positive	figure 1
6	965	26,7	32,92	35,75	1,39x104	Positive	Positive	Positive	Positive	figure 1
7	966	32,76	37,49	27,44	4,88x101	Positive	Positive	Positive	Positive	figure 1
8	967	31,34	36,15	32,29	1,84x102	Positive	Positive	Positive	Positive	figure 1
9	968	27,3	31,96	33,02	7,98x103	Positive	Positive	Positive	Positive	figure 1
10	972	32,65	40,02	32,04	6,91x101	Negative	Negative	Positive	Negative	figure 1
11	977	30,4	35,31	29,14	4,48x102	Positive	Positive	Positive	Positive	figure 1
12	992	26,06	30,08	30,46	1,65x104	Positive	Positive	Positive	Positive	figure 1
13	983c	27,01	28,19	29,27	9,13x103	Positive	Positive	Positive	Positive	figure 1
14	985c	22,61	24,02	26,52	2,39x105	Positive	Positive	Positive	Positive	figure 1
15	986c	33,9	37,34	26,26	5,49x101	Positive	Positive	Positive	Positive	figure 1
16	988c	34,76	36,8	32,08	2,90x101	Positive	Positive	Positive	Positive	figure 1
17	989c	35,81	37,05	29,83	1,33x101	Positive	Positive	Positive	Positive	figure 1
18	991c	28,8	29,98	28,39	2,43x103	Positive	Positive	Positive	Positive	figure 1
19	23164	10.5282	11.4474	28.695	8,20x107	Positive	Positive	Positive	Positive
20	24180	10.6231	11.855	22.0715	7,68x107	Positive	Positive	Positive	Positive
21	21719	10.8845	11.0758	23.4145	6,37x107	Positive	Positive	Positive	Positive
22	23452	11.4491	12.0583	21.061	4,38x107	Positive	Positive	Positive	Positive
23	24061	11.7087	12.2034	21.2142	3,67x107	Positive	Positive	Positive	Positive
24	24082	12.7668	13.3407	25.1942	1,79x107	Positive	Positive	Positive	Positive
25	21699	13.1659	13.7597	25.4209	1,36x107	Positive	Positive	Positive	Positive
26	23219	13.4406	14.0439	25.7499	1,13x107	Positive	Positive	Positive	Positive
27	23944	13.5597	14.232	29.5371	1,04x107	Positive	Positive	Positive	Positive
28	24185	13.623	14.2682	27.974	9,98x106	Positive	Positive	Positive	Positive
29	21609	13.7148	14.6927	22.9796	8,98x106	Positive	Positive	Positive	Positive
30	23989	14.0293	14.4017	26.8916	7,57x106	Positive	Positive	Positive	Positive
31	20915	14.0006	14.4067	21.936	7,37x106	Positive	Positive	Positive	Positive
32	21602	14.3582	14.3051	27.4976	6,05x106	Positive	Positive	Positive	Positive
33	23227	14.4122	15.2131	21.9483	5,83x106	Positive	Positive	Positive	Positive
34	21601	14.6513	15.6186	25.7818	4,96x106	Positive	Positive	Positive	Positive
35	22814	14.8183	15.1564	29.8613	4,42x106	Positive	Positive	Positive	Positive
36	23222	14.9796	15.3113	24.3886	3,96x106	Positive	Positive	Positive	Positive
37	23190	15.0932	15.4185	31.5984	3,67x106	Positive	Positive	Positive	Positive
38	24020	15.1738	15.6854	23.6706	3,47x106	Positive	Positive	Positive	Positive
39	23461	15.1817	15.7694	24.6504	3,46x106	Positive	Positive	Positive	Positive
40	23495	15.5409	18.2608	25.1543	2,71x106	Positive	Positive	Positive	Positive
41	23573	15.6733	16.4276	28.2285	2,47x106	Positive	Positive	Positive	Positive
42	23462	15.6886	16.6148	26.2626	2,45x106	Positive	Positive	Positive	Positive
43	23921	15.9444	18.5	25.7464	2,06x106	Positive	Positive	Positive	Positive
44	23778	15.7008	16.3751	25.3199	2,01x106	Positive	Positive	Positive	Positive
45	23476	16.481	17.3476	23.3651	1,43x106	Positive	Positive	Positive	Positive
46	23895	16.7082	17.3705	23.6054	1,22x106	Positive	Positive	Positive	Positive
47	23481	16.8277	17.2997	26.6744	1,13x106	Positive	Positive	Positive	Positive
48	24073	17.1282	17.7816	27.455	9,19x105	Positive	Positive	Positive	Positive
49	23616	17.2439	18.0262	24.9562	8,49x105	Positive	Positive	Positive	Positive
50	23148	17.3095	17.9331	25.0828	8,12x105	Positive	Positive	Positive	Positive
51	23175	17.5094	18.1099	26.6711	7,09x105	Positive	Positive	Positive	Positive
52	24024	17.6261	18.071	26.1356	6,55x105	Positive	Positive	Positive	Positive
53	23904	18.184	18.8209	28.4	4,48x105	Positive	Positive	Positive	Positive
54	23103	18.2511	18.6441	27.138	4,28x105	Positive	Positive	Positive	Positive
55	20904	18.1637	18.6354	23.3195	4,14x105	Positive	Positive	Positive	Positive
56	24145	18.4843	19.1754	28.017	3,65x105	Positive	Positive	Positive	Positive
57	23471	18.7428	19.5104	24.9794	3,06x105	Positive	Positive	Positive	Positive
58	23684	19.0572	19.5196	25.6129	2,47x105	Positive	Positive	Positive	Positive
59	23149	19.1621	20.0282	25.8677	2,30x105	Positive	Positive	Positive	Positive
60	20928	19.3341	19.9736	24.5431	2,05x105	Positive	Positive	Positive	Positive
61	23961	19.6866	20.2616	26.6209	1,61x105	Positive	Positive	Positive	Positive
62	23334	20.0228	20.5657	25.0586	1,28x105	Positive	Positive	Positive	Positive
63	20975	20.4795	21.486	25.3185	8,33x104	Positive	Positive	Positive	Positive
64	20990	20.7096	21.5728	24.0889	7,11x104	Positive	Positive	Positive	Positive
65	23453	20.911	21.3182	26.0576	7,01x104	Positive	Positive	Positive	Positive
66	23224	21.0531	21.6761	27.0303	6,36x104	Positive	Positive	Positive	Positive
67	23253	22.4943	23.1892	26.4912	2,39x104	Positive	Positive	Positive	Positive
68	23252	22.5654	23.6694	24.5567	2,27x104	Positive	Positive	Positive	Positive
69	22512	22.7499	23.3624	24.0063	2,00x104	Positive	Positive	Positive	Positive
70	22504	22.984	23.6521	23.5884	1,71x104	Positive	Positive	Positive	Positive
71	23221	23.0445	23.753	23.3759	1,64x104	Positive	Positive	Positive	Positive
72	23962	23.3003	23.8328	26.1302	1,38x104	Positive	Positive	Positive	Positive
73	23557	23.4453	25.2625	29.1127	1,25x104	Positive	Positive	Positive	Positive
74	23474	23.4851	24.1535	25.1233	1,22x104	Positive	Positive	Positive	Positive
75	23244	23.896	24.6152	27.2951	9,19x103	Positive	Positive	Positive	Positive
76	22525	24.0061	24.7202	28.5872	8,53x103	Positive	Positive	Positive	Positive
77	22507	24.0192	24.5113	25.828	8,45x103	Positive	Positive	Positive	Positive
78	23460	24.4479	25.0695	27.1101	6,31x103	Positive	Positive	Positive	Positive
79	23225	25.187	25.8823	28.0574	3,82x103	Positive	Positive	Positive	Positive
80	23163	25.2191	25.9278	29.116	3,74x103	Positive	Positive	Positive	Positive
81	20917	25.6207	26.0654	20.3684	2,38x103	Positive	Positive	Positive	Positive
82	23259	26.1408	26.6774	28.2495	2,00x103	Positive	Positive	Positive	Positive
83	22834	26.2395	26.7827	23.502	1,87x103	Positive	Positive	Positive	Positive
84	23223	26.4182	27.1254	27.3751	1,65x103	Positive	Positive	Positive	Positive
85	24100	26.5924	27.0934	27.7585	1,47x103	Positive	Positive	Positive	Positive
86	23098	26.6191	27.4967	25.7189	1,44x103	Positive	Positive	Positive	Positive
87	21068	26.4102	27.1666	25.7877	1,38x103	Positive	Positive	Positive	Positive
88	24059	26.956	27.3562	25.083	1,15x103	Positive	Positive	Positive	Positive
89	21086	27.0171	27.27	22.0331	9,04x102	Positive	Positive	Positive	Positive
90	23242	27.3315	28.1651	25.5394	8,87x102	Positive	Positive	Positive	Positive
91	23052	27.4697	28.5601	28.5536	8,08x102	Positive	Positive	Positive	Positive
92	23581	27.7691	28.0673	25.6907	6,59x102	Positive	Positive	Positive	Positive
93	24110	27.8153	28.3161	27.7466	6,39x102	Positive	Positive	Positive	Positive
94	20918	27.5304	27.9925	24.6419	6,34x102	Negative	Positive	Positive	Positive
95	23491	27.9191	28.7178	25.2566	5,95x102	Positive	Positive	Positive	Positive
96	23504	27.9456	28.6002	29.207	5,84x102	Positive	Positive	Positive	Positive
97	21835	27.675	30.4289	27.1074	5,74x102	Negative	Positive	Positive	Positive
98	22603	28.0465	28.6479	22.0943	5,46x102	Positive	Positive	Positive	Positive
99	23076	28.0813	28.6066	27.1052	5,33x102	Negative	Positive	Positive	Positive
100	23806	29.3727	30.0452	27.9456	4,13x102	Positive	Positive	Positive	Positive
101	21611	28.3186	29.0261	25.7577	3,68x102	Positive	Positive	Positive	Positive
102	24065	28.6749	29.3931	28.1991	3,56x102	Positive	Positive	Positive	Positive
103	23057	28.7986	29.7162	29.866	3,27x102	Positive	Positive	Positive	Positive
104	20933	28.9932	29.6839	27.0039	2,86x102	Positive	Positive	Positive	Positive
105	21615	28.8799	29.3969	24.9633	2,49x102	Negative	Positive	Positive	Positive
106	20538	28.9532	29.3271	25.2933	2,37x102	Negative	Positive	Positive	Positive
107	23490	29.2749	29.9835	25.4499	2,37x102	Positive	Positive	Positive	Positive
108	20913	28.9674	29.3645	23.4735	2,35x102	Positive	Positive	Positive	Positive
109	24047	29.454	29.9559	25.7633	2,09x102	Positive	Positive	Positive	Positive
110	23508	29.5724	29.2419	23.1354	1,93x102	Positive	Positive	Positive	Positive
111	20989	29.7494	36.9436	26.5388	1,37x102	Negative	Negative	Positive	Negative
112	23201	30.3633	30.7653	30.3781	1,13x102	Positive	Positive	Positive	Positive
113	21703	30.3667	30.9315	28.5234	1,13x102	Positive	Positive	Positive	Positive
114	21453	30.7915	31.5623	25.5764	8,43x101	Negative	Positive	Positive	Positive
115	23192	30.8069	31.414	27.0134	8,34x101	Positive	Positive	Positive	Positive
116	23569	31.1865	31.7965	28.6625	6,44x101	Positive	Negative	Positive	Positive
117	20965	31.3987	32.8978	25.9187	4,36x101	Negative	Negative	Positive	Negative
118	21813	31.4577	33.2222	22.7214	4,19x101	Negative	Negative	Positive	Negative
119	21898	31.639	32.6634	23.4632	3,69x101	Negative	Negative	Positive	Negative
120	23141	32.4308	33.4409	24.7829	2,76x101	Negative	Negative	Positive	Negative
121	22832	32.7125	33.1253	25.9438	2,28x101	Negative	Negative	Positive	Negative
122	23198	32.9101	35.0368	29.1554	1,99x101	Positive	Negative	Positive	Positive
123	917	ND	ND	32,29	ND	Negative	Negative	Positive	Negative	figure 1
124	918	ND	ND	33,02	ND	Negative	Negative	Positive	Negative	figure 1
125	919	ND	ND	32,04	ND	Negative	Negative	Positive	Negative	figure 1
126	920	ND	ND	29,14	ND	Negative	Negative	Positive	Negative	figure 1
127	921	ND	ND	28,24	ND	Negative	Negative	Positive	Negative	figure 1
128	922	ND	ND	35,75	ND	Negative	Negative	Positive	Negative	figure 1
129	923	ND	ND	27,44	ND	Negative	Negative	Positive	Negative	figure 1
130	924	ND	ND	23,45	ND	Negative	Negative	Positive	Negative	figure 1
131	925	ND	ND	30,23	ND	Negative	Negative	Positive	Negative	figure 1
132	926	ND	ND	27,47	ND	Negative	Negative	Positive	Negative	figure 1
133	927	ND	ND	32,42	ND	Negative	Negative	Positive	Negative	figure 1
134	928	ND	ND	24,46	ND	Negative	Negative	Positive	Negative	figure 1
135	929	ND	ND	29,47	ND	Negative	Negative	Positive	Negative	figure 1
136	930	ND	ND	23,52	ND	Negative	Negative	Positive	Negative	figure 1
137	931	ND	ND	29,26	ND	Negative	Negative	Positive	Negative	figure 1
138	932	ND	ND	26,18	ND	Negative	Negative	Positive	Negative	figure 1
139	933	ND	ND	29,73	ND	Negative	Negative	Positive	Negative	figure 1
140	934	ND	ND	27,59	ND	Negative	Negative	Positive	Negative	figure 1
141	23156	ND	ND	22.8223	ND	Negative	Negative	Positive	Negative
142	23157	ND	ND	28.431	ND	Negative	Negative	Positive	Negative
143	23158	ND	ND	27.1861	ND	Negative	Negative	Positive	Negative
144	23159	ND	ND	26.9871	ND	Negative	Negative	Positive	Negative
145	23160	ND	ND	29.9006	ND	Negative	Negative	Positive	Negative
146	23161	ND	ND	25.0999	ND	Negative	Negative	Positive	Negative
147	23162	ND	ND	26.7167	ND	Negative	Negative	Positive	Negative
148	21449	ND	ND	24.1445	ND	Negative	Positive	Positive	Positive
149	23144	ND	ND	23.1711	ND	Negative	Negative	Positive	Negative
150	23145	ND	ND	24.9491	ND	Negative	Negative	Positive	Negative
151	23146	ND	ND	29.0502	ND	Negative	Negative	Positive	Negative
152	23147	ND	ND	27.2029	ND	Negative	Positive	Positive	Positive
153	23238	ND	ND	27.662	ND	Negative	Negative	Positive	Negative
154	23239	ND	ND	22.83	ND	Negative	Negative	Positive	Negative
155	23240	ND	ND	26.2989	ND	Negative	Negative	Positive	Negative
156	23241	ND	ND	24.8058	ND	Negative	Positive	Positive	Positive
157	23331	ND	ND	27.5395	ND	Negative	Negative	Positive	Negative
158	23333	ND	ND	26.5409	ND	Negative	Negative	Positive	Negative
159	21515	ND	ND	27.5584	ND	Negative	Negative	Positive	Negative
160	21516	ND	ND	26.6657	ND	Negative	Negative	Positive	Negative
161	21517	ND	ND	25.4646	ND	Negative	Negative	Positive	Negative
162	21518	ND	ND	28.2636	ND	Negative	Negative	Positive	Negative
163	21519	ND	ND	30.4951	ND	Negative	Negative	Positive	Negative
164	21520	ND	ND	27.3809	ND	Negative	Negative	Positive	Negative
165	21521	ND	ND	28.4254	ND	Negative	Negative	Positive	Negative
166	23416	ND	ND	27.7725	ND	Negative	Negative	Positive	Negative
167	23417	ND	ND	26.9634	ND	Negative	Negative	Positive	Negative
168	23418	ND	ND	26.3827	ND	Negative	Negative	Positive	Negative
169	23420	ND	ND	26.3638	ND	Negative	Negative	Positive	Negative
170	23421	ND	ND	30.4646	ND	Negative	Negative	Positive	Negative
171	23422	ND	ND	27.2383	ND	Negative	Negative	Positive	Negative
172	23423	ND	ND	24.6571	ND	Negative	Negative	Positive	Negative
173	23424	ND	ND	29.3054	ND	Negative	Negative	Positive	Negative
174	23425	ND	ND	28.1678	ND	Negative	Negative	Positive	Negative
175	23426	ND	ND	24.3634	ND	Negative	Negative	Positive	Negative
176	23427	ND	ND	24.1234	ND	Negative	Negative	Positive	Negative
177	23429	ND	ND	25.3077	ND	Negative	Negative	Positive	Negative
178	23430	ND	ND	28.2265	ND	Negative	Negative	Positive	Negative
179	23431	ND	ND	27.4042	ND	Negative	Negative	Positive	Negative
180	24025	ND	ND	27.9748	ND	Negative	Negative	Positive	Negative
181	24026	ND	ND	25.1492	ND	Positive	Negative	Positive	Positive
182	24027	ND	ND	26.444	ND	Negative	Negative	Positive	Negative
183	24028	ND	ND	26.9919	ND	Negative	Negative	Positive	Negative
184	24186	ND	ND	30.1884	ND	Negative	Negative	Positive	Negative
185	24187	ND	ND	21.3252	ND	Positive	Negative	Positive	Positive
186	24188	ND	ND	26.3558	ND	Negative	Negative	Positive	Negative
187	30889	ND	ND	28.206	ND	Negative	Negative	Positive	Negative
188	30928	ND	ND	28.4913	ND	Negative	Negative	Positive	Negative
189	30930	ND	ND	28.1451	ND	Negative	Negative	Positive	Negative
190	30931	ND	ND	29.1644	ND	Negative	Negative	Positive	Negative
191	30932	ND	ND	27.703	ND	Negative	Negative	Positive	Negative
192	30933	ND	ND	26.9432	ND	Negative	Negative	Positive	Negative
193	30938	ND	ND	29.4249	ND	Negative	Negative	Positive	Negative
194	30939	ND	ND	30.0765	ND	Negative	Negative	Positive	Negative
195	30940	ND	ND	24.0777	ND	Negative	Negative	Positive	Negative
196	30941	ND	ND	28.9792	ND	Negative	Negative	Positive	Negative
197	30942	ND	ND	29.2885	ND	Negative	Negative	Positive	Negative
198	30943	ND	ND	28.1159	ND	Negative	Negative	Positive	Negative
199	30944	ND	ND	30.5971	ND	Negative	Negative	Positive	Negative
200	30945	ND	ND	29.4904	ND	Negative	Negative	Positive	Negative
201	30946	ND	ND	29.057	ND	Negative	Negative	Positive	Negative
202	30934	ND	ND	26.677	ND	Negative	Negative	Positive	Negative
203	31084	ND	ND	27.1901	ND	Negative	Negative	Positive	Negative
204	31087	ND	ND	30.0113	ND	Negative	Negative	Positive	Negative
205	31088	ND	ND	26.9724	ND	Negative	Negative	Positive	Negative
206	31092	ND	ND	28.2217	ND	Negative	Negative	Positive	Negative
207	31093	ND	ND	28.2879	ND	Negative	Negative	Positive	Negative
208	31095	ND	ND	26.4772	ND	Negative	Negative	Positive	Negative
209	31097	ND	ND	27.8075	ND	Negative	Negative	Positive	Negative
210	31098	ND	ND	26.6594	ND	Negative	Negative	Positive	Negative
211	31099	ND	ND	25.5664	ND	Negative	Negative	Positive	Negative
212	31100	ND	ND	26.7312	ND	Negative	Negative	Positive	Negative
213	31101	ND	ND	27.1531	ND	Negative	Negative	Positive	Negative
214	31103	ND	ND	29.0593	ND	Negative	Negative	Positive	Negative
215	31104	ND	ND	28.6993	ND	Negative	Negative	Positive	Negative
216	31105	ND	ND	26.7502	ND	Negative	Negative	Positive	Negative
217	31107	ND	ND	28.5664	ND	Negative	Negative	Positive	Negative
218	31108	ND	ND	24.1178	ND	Negative	Negative	Positive	Negative
219	31497	ND	ND	27.1988	ND	Negative	Negative	Positive	Negative
220	31500	ND	ND	27.7824	ND	Negative	Negative	Positive	Negative
221	31503	ND	ND	29.725	ND	Negative	Negative	Positive	Negative
222	31509	ND	ND	27.0802	ND	Negative	Negative	Positive	Negative
223	31511	ND	ND	27.3101	ND	Negative	Negative	Positive	Negative
224	31512	ND	ND	25.794	ND	Negative	Negative	Positive	Negative
225	31513	ND	ND	26.0437	ND	Negative	Negative	Positive	Negative
226	31514	ND	ND	26.4724	ND	Negative	Negative	Positive	Negative
227	31515	ND	ND	24.3361	ND	Negative	Negative	Positive	Negative
228	31516	ND	ND	25.0841	ND	Negative	Negative	Positive	Negative
229	31524	ND	ND	26.1102	ND	Negative	Negative	Positive	Negative
230	31525	ND	ND	25.0028	ND	Negative	Negative	Positive	Negative
231	31576	ND	ND	25.0957	ND	Negative	Negative	Positive	Negative
232	31577	ND	ND	25.7338	ND	Negative	Negative	Positive	Negative
233	31450	ND	ND	27.1024	ND	Negative	Negative	Positive	Negative
234	31480	ND	ND	30.2087	ND	Negative	Negative	Positive	Negative
235	31692	ND	ND	30.1063	ND	Negative	Negative	Positive	Negative
236	31715	ND	ND	25.1813	ND	Negative	Negative	Positive	Negative
237	31716	ND	ND	29.292	ND	Negative	Negative	Positive	Negative
238	31717	ND	ND	30.7236	ND	Negative	Negative	Positive	Negative
239	31718	ND	ND	27.0496	ND	Negative	Negative	Positive	Negative
240	31719	ND	ND	29.4062	ND	Negative	Negative	Positive	Negative
241	31720	ND	ND	27.4581	ND	Negative	Negative	Positive	Negative
242	31721	ND	ND	27.0816	ND	Negative	Negative	Positive	Negative
